# Supplementary material for: The Role of Catecholamines in Pathophysiological Liver Processes
Source: Cells. 2022 Mar 17;11(6):1021. doi: 10.3390/cells11061021 (PMC8947265; doi:10.3390/cells11061021)
Supplement: Supplementary file 1 [file cells-11-01021-s001.zip]

Archive with 1 entries (1 files):
- cells-1603421-supplementary.pdf
